# Supplementary material for: Prediction of Hemorrhagic Transformation after Ischemic Stroke Using Machine Learning
Source: J Pers Med. 2021 Aug 30;11(9):863. doi: 10.3390/jpm11090863 (PMC8470833; doi:10.3390/jpm11090863)
Supplement: Supplementary file 1 [file jpm-11-00863-s001.zip]

Archive with 1 entries (1 files):
- jpm-1344842-supplementary.pdf
